# Supplementary material for: Deconstruction of the (Paleo)Polyploid Grapevine Genome Based on the Analysis of Transposition Events Involving NBS Resistance Genes
Source: PLoS One. 2012 Jan 11;7(1):e29762. doi: 10.1371/journal.pone.0029762 (PMC3256180; doi:10.1371/journal.pone.0029762)
Supplement: Table S1 — Grapevine NBS - R genes of Pinot Noir genome sequence Release 3 ( http://genomics.research.iasma.it/ ). (XLS) [file pone.0029762.s004.xls]

## Sheet: Foglio1
Supplementary Table 3: List of grapevine NBS-R genes of Pinot Noir genome sequence [5] Release 3 (http://genomics.research.iasma.it/).
Vitis_Gene_ID	Gene code	Chromosome	Class	Clade	Subgenome
glimmer.VV78X062736.11_1	CL1_1	1	CC-NBS-LRR	E	Va
fgenesh.VV78X126351.9_3	CL1_2	1	NBS-LRR	E	Va
glimmer.VV78X245944.3_1	CL1_3	1	NBS-tr	E	Va
glimmer.VV78X245944.3_2	CL1_4	1	NBS-LRR	E	Va
fgenesh.VV78X156197.7_3	CL1_5	1	NBS-LRR	E	Va
fgenesh.VV78X156197.7_4	CL1_6	1	CC-NBS-LRR	E	Va
fgenesh.VV78X094558.19_8	CL1_7	1	NBS-LRR	epsilon	Va
fgenesh.VV78X148541.8_4	CL2_8	1	TIR-NBS-LRR	A	Va
fgenesh.VV78X022182.39_3	CL2_9	1	TIR-NBS-LRR	A	Va
fgenesh.VV78X170789.6_1	R10	1	TIR-NBS-LRR	A	Va
glimmer.VV78X064637.17_1	R11	1	NBS-LRR	I	Va
glimmer.VV78X210944.11_4	R12	1	CC-NBS-LRR	unclassified	Va
fgenesh.VV78X260437.23_2	R13	2	NBS-LRR	epsilon	Va
glimmer.VV78X247338.6_2	CL3_14	2	NBS-tr	F	Va
fgenesh.VV78X107769.5_1	CL3_15	2	NBS-LRR	I	Va
glimmer.VV78X132261.21_2	CL3_16	2	NBS-LRR	I	Va
glimmer.VV78X072456.7_1	CL3_17	2	CC-NBS-LRR	I	Va
fgenesh.VV78X275204.17_3	CL4_18	3	NBS-tr	G	Va
fgenesh.VV78X275204.17_4	CL4_19	3	NBS-tr	G	Va
fgenesh.VV78X275204.17_13	CL4_20	3	NBS-LRR	G	Va
glimmer.VV78X115004.17_1	CL4_21	3	NBS-tr	G	Va
glimmer.VV78X003983.6_3	CL4_22	3	NBS-LRR	G	Va
fgenesh.VV78X195327.12_1	CL4_23	3	NBS-LRR	G	Va
fgenesh.VV78X115004.17_3	CL4_24	3	CC-NBS	G	Va
twinscan.VV78X169829.2_1	CL4_25	3	NBS-tr	G	Va
glimmer.VV78X246325.2_3	CL4_26*	3	NBS-tr	G	Va
glimmer.VV78X071823.11_3	CL4_27	3	CC-NBS-LRR	G	Va
twinscan.VV78X022287.5_2	CL4_28	3	NBS-LRR	G	Va
glimmer.VV78X125721.14_1	R29	3	CC-NBS	J	Va
glimmer.VV78X257241.7_1	R30	3	CC-NBS-LRR	unclassified	Va
fgenesh.VV78X051009.7_1	CL5_31	3	CC-NBS-LRR	unclassified	Va
twinscan.VV78X156250.4_1	CL5_32	3	NBS-LRR	unclassified	Va
fgenesh.VV78X149600.8_1	CL6_33	3	NBS-tr	H	Va
glimmer.VV78X149600.8_4	CL6_34	3	NBS-tr	H	Va
glimmer.VV78X192949.20_1	CL6_35	3	NBS-tr	H	Va
glimmer.VV78X266711.4_2	R36	4	CC-NBS-LRR	E	na
twinscan.VV78X217996.3_1	R37	5	CC-NBS	I	Va
fgenesh.VV78X158691.20_3	R38	5	NBS-LRR	E	Va
glimmer.VV78X278095.8_1	R39	5	CC-NBS-LRR	J	Va
fgenesh.VV78X148054.15_1	CL7_40	5	NBS-LRR	A	Va
fgenesh.VV78X084386.3_1	CL7_41	5	TIR-NBS-LRR	A	Va
fgenesh.VV78X121254.2_1	CL7_42	5	TIR-NBS-LRR	unclassified	Va
fgenesh.VV78X093984.21_1	R43	5	CC-NBS-LRR	C	Va
glimmer.VV78X067887.5_4	CL8_44	5	NBS-LRR	H	Va
glimmer.VV78X067887.5_6	CL8_45	5	NBS-LRR	H	Va
glimmer.VV78X067887.5_7	CL8_46	5	NBS-tr	H	Va
glimmer.VV78X150842.10_1	CL8_47	5	NBS-LRR	H	Va
glimmer.VV78X150842.9_2	CL8_48	5	NBS-LRR	H	Va
glimmer.VV78X035788.5_1	CL8_49	5	NBS-tr	H	Va
fgenesh.VV78X099469.12_1	CL8_50	5	NBS-tr	H	Va
fgenesh.VV78X102894.12_2	CL8_51*	5	NBS-tr	H	Va
glimmer.VV78X069515.3_1	CL8_52	5	NBS-tr	H	Va
glimmer.VV78X216686.4_1	CL8_53	5	NBS-tr	H	Va
fgenesh.VV78X118651.5_1	R54	6	NBS-LRR	E	Va
glimmer.VV78X238898.9_1	R55	6	NBS-LRR	M	Va
fgenesh.VV78X251728.45_3	CL9_56	6	NBS-LRR	H	Va
fgenesh.VV78X102540.11_1	CL9_57	6	NBS-tr	H	Va
glimmer.VV78X018400.16_2	R58	7	CC-NBS-LRR	J	Va
fgenesh.VV78X033734.11_2	R59	7	NBS-LRR	unclassified	Va
twinscan.VV78X003301.27_1	CL10_60	7	NBS-LRR	gamma	Va
glimmer.VV78X270742.3_2	CL10_61*	7	NBS-LRR	E	Va
glimmer.VV78X101301.8_2	CL10_62	7	NBS-LRR	E	Va
glimmer.VV78X101301.8_3	CL10_63	7	NBS-LRR	E	Va
twinscan.VV78X019431.42_1	CL10_64	7	NBS-tr	E	Va
twinscan.VV78X019431.6_1	CL10_65	7	NBS-tr	E	Va
fgenesh.VV78X105303.3_1	CL10_66	7	NBS-LRR	E	Va
fgenesh.VV78X069700.8_2	R67	7	NBS-LRR	M	Va
fgenesh.VV78X185588.23_1	R68	7	NBS-LRR	M	Va
glimmer.VV78X159901.12_1	CL11_69	7	NBS-LRR	B	Va
fgenesh.VV78X213085.14_1	CL11_70	7	CC-NBS-LRR	B	Va
glimmer.VV78X250222.4_2	CL11_71	7	CC-NBS-LRR	B	Va
glimmer.VV78X046630.4_1	CL11_72*	7	CC-NBS	B	Va
glimmer.VV78X257589.7_1	CL12_73	7	NBS-LRR	gamma	Va
glimmer.VV78X165619.8_1	CL12_74	7	CC-NBS-LRR	gamma	Va
fgenesh.VV78X171068.13_1	CL12_75	7	CC-NBS-LRR	B	Va
glimmer.VV78X127313.6_1	CL13_76	7	NBS-LRR	M	Va
glimmer.VV78X276947.32_1	CL13_77	7	NBS-tr	M	Va
fgenesh.VV78X276947.32_2	CL13_78	7	NBS-LRR	M	Va
glimmer.VV78X269447.8_4	R79	8	NBS-LRR	E	Vc
glimmer.VV78X209833.11_1	CL14_80*	8	NBS-LRR	C	Vc
glimmer.VV78X189970.2_1	CL14_81	8	CC-NBS-LRR	C	Vc
fgenesh.VV78X017515.3_2	CL14_82	8	CC-NBS	C	Vc
fgenesh.VV78X039634.3_1	CL14_83	8	NBS-LRR	J	Vc
glimmer.VV78X180007.4_1	R84	8	NBS-LRR	unclassified	Vc
glimmer.VV78X239383.4_1	CL15_85	9	CC-NBS-LRR	C	Vc
fgenesh.VV78X102886.8_3	CL15_86	9	CC-NBS-LRR	C	Vc
glimmer.VV78X165235.3_2	CL16_87	9	CC-NBS	C	Vc
fgenesh.VV78X197054.8_2	CL16_88	9	CC-NBS-LRR	C	Vc
glimmer.VV78X062729.15_2	CL16_89	9	NBS-tr	C	Vc
glimmer.VV78X150846.18_1	CL16_90	9	CC-NBS-LRR	C	Vc
glimmer.VV78X260730.42_20	CL16_91	9	CC-NBS-LRR	C	Vc
fgenesh.VV78X096440.7_1	CL16_92	9	CC-NBS	C	Vc
glimmer.VV78X194565.7_1	CL17_93	9	NBS-LRR	C	Vc
glimmer.VV78X084754.24_1	CL17_94	9	CC-NBS-LRR	C	Vc
glimmer.VV78X244508.4_1	CL17_95	9	CC-NBS-LRR	C	Vc
fgenesh.VV78X117451.11_1	CL17_96	9	CC-NBS-LRR	C	Vc
fgenesh.VV78X128663.5_1	CL17_97*	9	CC-NBS-LRR	C	Vc
fgenesh.VV78X128663.5_2	CL17_98	9	CC-NBS	C	Vc
glimmer.VV78X006995.8_3	CL17_99	9	CC-NBS-LRR	C	Vc
fgenesh.VV78X119662.12_2	CL17_100	9	CC-NBS-LRR	C	Vc
fgenesh.VV78X234265.45_4	CL17_101	9	CC-NBS-LRR	C	Vc
glimmer.VV78X106398.12_18	CL17_102	9	CC-NBS	C	Vc
glimmer.VV78X276463.10_1	CL18_103	9	CC-NBS	C	Vc
fgenesh.VV78X137549.4_2	CL18_104	9	CC-NBS	C	Vc
fgenesh.VV78X276463.11_1	CL18_105	9	CC-NBS	C	Vc
fgenesh.VV78X228757.7_1	CL18_106	9	NBS-tr	C	Vc
fgenesh.VV78X036761.7_1	CL18_107	9	NBS-LRR	C	Vc
twinscan.VV78X240515.13_2	CL19_108	9	NBS-LRR	J	Vc
glimmer.VV78X019677.33_1	CL19_109	9	NBS-tr	J	Vc
glimmer.VV78X060440.6_1	CL19_110	9	NBS-LRR	J	Vc
glimmer.VV78X256499.4_2	CL19_111	9	CC-NBS	J	Vc
glimmer.VV78X178686.15_1	CL19_112	9	CC-NBS-LRR	J	Vc
glimmer.VV78X058132.21_3	CL19_113	9	CC-NBS-LRR	J	Vc
glimmer.VV78X131611.27_4	CL19_114	9	CC-NBS-LRR	J	Vc
fgenesh.VV78X119916.16_1	CL19_115	9	CC-NBS-LRR	J	Vc
glimmer.VV78X039958.13_4	CL19_116	9	CC-NBS-LRR	J	Vc
glimmer.VV78X119916.16_5	CL19_117	9	CC-NBS-LRR	J	Vc
glimmer.VV78X119916.20_1	CL19_118*	9	CC-NBS	J	Vc
glimmer.VV78X036507.3_1	CL19_119	9	CC-NBS-LRR	J	Vc
glimmer.VV78X063614.6_1	CL19_120	9	NBS-tr	J	Vc
fgenesh.VV78X088039.13_1	CL19_121	9	CC-NBS-LRR	J	Vc
glimmer.VV78X202048.9_1	CL19_122	9	NBS-tr	J	Vc
glimmer.VV78X154193.5_1	CL20_123	9	NBS-LRR	gamma	Vc
glimmer.VV78X134079.5_1	CL20_124	9	CC-NBS-LRR	J	Vc
fgenesh.VV78X216117.38_1	R125	9	TIR-NBS-LRR	A	Vc
glimmer.VV78X124355.5_1	R126	9	CC-NBS-LRR	C	Vc
glimmer.VV78X004134.9_1	CL21_127	9	NBS-tr	F	Vc
twinscan.VV78X004134.9_2	CL21_128	9	NBS-tr	F	Vc
glimmer.VV78X008825.4_1	R129	9	NBS-LRR	M	Vc
fgenesh.VV78X156410.3_6	R130	10	NBS-LRR	G	Vc
fgenesh.VV78X276243.24_2	R131	10	NBS-LRR	E	Vc
glimmer.VV78X239718.3_1	R132	10	TIR-NBS	A	Vc
glimmer.VV78X037449.5_1	CL22_133	10	NBS-LRR	C	Vc
glimmer.VV78X277850.23_1	CL22_134	10	CC-NBS-LRR	C	Vc
glimmer.VV78X101302.3_1	CL22_135	10	CC-NBS-LRR	C	Vc
fgenesh.VV78X010001.4_2	R136	11	CC-NBS-LRR	C	na
glimmer.VV78X059215.8_7	R137	11	NBS-tr	G	na
glimmer.VV78X005514.11_1	R138	11	NBS-LRR	gamma	na
glimmer.VV78X154374.9_2	CL23_139	11	NBS-tr	C	na
fgenesh.VV78X079954.20_1	CL23_140	11	TIR-NBS-LRR	A	na
glimmer.VV79X000139.4_2	R141	11	CC-NBS-LRR	C	na
glimmer.VV78X012635.6_1	CL24_142	11	CC-NBS-LRR	gamma	na
glimmer.VV78X201022.18_1	CL24_143	11	NBS-LRR	gamma	na
glimmer.VV78X089761.8_4	CL24_144	11	CC-NBS-LRR	gamma	na
fgenesh.VV78X248343.18_2	R145	12	CC-NBS-LRR	E	Va
fgenesh.VV78X107722.9_2	CL25_146	12	NBS-LRR	M	Va
glimmer.VV78X256772.10_1	CL25_147	12	NBS-LRR	M	Va
fgenesh.VV79X004014.3_5	CL25_148	12	TIR-NBS-LRR	A	Va
fgenesh.VV78X214367.23_2	CL25_149	12	TIR-NBS-LRR	A	Va
glimmer.VV78X039425.4_1	CL25_150	12	NBS-LRR	M	Va
glimmer.VV78X039425.4_2	CL25_151	12	CC-NBS-LRR	M	Va
glimmer.VV78X220284.5_1	CL25_152	12	CC-NBS-LRR	M	Va
glimmer.VV78X150163.4_1	CL25_153	12	CC-NBS	M	Va
fgenesh.VV78X026818.8_2	CL25_154	12	CC-NBS-LRR	M	Va
fgenesh.VV78X176187.14_5	CL26_155*	12	NBS-LRR	M	Va
fgenesh.VV78X254581.4_1	CL26_156	12	CC-NBS-LRR	M	Va
glimmer.VV78X081614.6_1	CL26_157	12	CC-NBS-LRR	M	Va
fgenesh.VV78X254581.4_4	CL26_158	12	CC-NBS-LRR	gamma	Va
fgenesh.VV78X129105.11_2	CL26_159	12	NBS-LRR	M	Va
twinscan.VV78X081605.30_6	CL26_160	12	NBS-tr	M	Va
glimmer.VV78X190648.14_1	CL26_161	12	NBS-LRR	M	Va
glimmer.VV78X057788.4_1	CL27_162	12	CC-NBS-LRR	M	Va
glimmer.VV78X133215.5_1	CL27_163	12	NBS-tr	M	Va
fgenesh.VV78X218256.23_1	CL27_164	12	CC-NBS-LRR	M	Va
glimmer.VV78X008312.7_1	CL27_165	12	NBS-tr	M	Va
fgenesh.VV78X009812.2_1	CL27_166	12	NBS-LRR	M	Va
fgenesh.VV78X171037.3_2	CL27_167	12	CC-NBS	M	Va
fgenesh.VV78X195066.3_1	CL27_168	12	NBS-LRR	M	Va
glimmer.VV78X093647.43_1	CL28_169	12	NBS-LRR	alpha	Va
glimmer.VV78X065648.16_1	CL28_170	12	CC-NBS-LRR	D	Va
glimmer.VV78X210166.4_2	CL28_171	12	NBS-LRR	beta	Va
glimmer.VV78X095551.6_1	CL28_172	12	NBS-LRR	alpha	Va
glimmer.VV78X035086.3_3	CL28_173	12	CC-NBS-LRR	D	Va
twinscan.VV78X051155.4_1	CL28_174	12	NBS-LRR	alpha	Va
fgenesh.VV78X145416.3_1	CL28_175	12	CC-NBS-LRR	D	Va
glimmer.VV78X009574.8_1	CL28_176*	12	CC-NBS-LRR	D	Va
glimmer.VV78X254357.27_1	CL28_177	12	CC-NBS-LRR	D	Va
fgenesh.VV78X234139.20_1	CL28_178	12	CC-NBS-LRR	D	Va
glimmer.VV78X065736.5_1	CL28_179	12	NBS-LRR	D	Va
glimmer.VV78X178447.10_1	CL28_180	12	CC-NBS-LRR	D	Va
fgenesh.VV78X235444.4_1	CL29_181	13	NBS-tr	G	Va
fgenesh.VV78X021987.9_1	CL29_182	13	NBS-tr	G	Va
fgenesh.VV78X021987.9_2	CL29_183	13	NBS-tr	G	Va
fgenesh.VV78X122122.5_10	CL29_184	13	NBS-tr	G	Va
glimmer.VV78X171242.6_1	R185	13	CC-NBS-LRR	I	Va
fgenesh.VV78X036801.8_1	R186	13	NBS-LRR	I	Va
fgenesh.VV78X027985.5_1	CL30_187	13	TIR-NBS-LRR	A	Va
fgenesh.VV78X222628.9_2	CL30_188	13	CC-NBS-LRR	I	Va
twinscan.VV78X087393.12_3	CL30_189	13	NBS-LRR	M	Va
glimmer.VV78X080164.3_1	CL30_190*	13	NBS-LRR	M	Va
fgenesh.VV78X156159.7_1	CL30_191	13	CC-NBS-LRR	M	Va
fgenesh.VV78X094332.13_3	CL30_192	13	NBS-LRR	M	Va
fgenesh.VV78X052634.12_4	CL31_193	13	CC-NBS-LRR	K	Va
glimmer.VV78X017721.6_1	CL31_194	13	NBS-LRR	M	Va
fgenesh.VV79X001832.3_1	CL31_195	13	NBS-LRR	M	Va
glimmer.VV78X210694.12_1	CL32_196	13	NBS-LRR	M	Va
fgenesh.VV78X117472.3_1	CL32_197	13	NBS-LRR	M	Va
glimmer.VV78X199145.7_1	CL32_198	13	CC-NBS-LRR	M	Va
fgenesh.VV78X097261.3_1	CL32_199	13	CC-NBS-LRR	M	Va
twinscan.VV78X266229.6_1	CL32_200	13	NBS-LRR	M	Va
fgenesh.VV78X192978.6_6	CL32_201	13	NBS-LRR	M	Va
glimmer.VV78X169188.10_3	CL32_202	13	NBS-LRR	M	Va
glimmer.VV78X087082.3_1	CL32_203	13	NBS-LRR	M	Va
fgenesh.VV78X084691.21_1	CL32_204	13	CC-NBS-LRR	M	Va
glimmer.VV78X170492.16_1	CL32_205	13	CC-NBS-LRR	M	Va
twinscan.VV78X098773.16_1	CL32_206	13	NBS-tr	M	Va
glimmer.VV78X006360.19_1	CL32_207	13	NBS-LRR	M	Va
glimmer.VV78X210805.22_1	CL32_208	13	NBS-LRR	M	Va
twinscan.VV78X210805.22_7	CL32_209	13	NBS-tr	M	Va
glimmer.VV78X006360.14_3	CL32_210	13	NBS-LRR	M	Va
fgenesh.VV78X108101.19_1	CL33_211	13	NBS-LRR	M	Va
glimmer.VV78X243944.12_2	CL33_212	13	NBS-LRR	M	Va
glimmer.VV78X076617.14_1	CL33_213	13	NBS-LRR	M	Va
glimmer.VV78X180671.3_1	CL33_214	13	NBS-LRR	M	Va
glimmer.VV78X268107.8_1	CL33_215	13	NBS-LRR	M	Va
glimmer.VV78X157915.6_2	CL33_216	13	CC-NBS-LRR	M	Va
glimmer.VV78X246758.17_1	CL33_217	13	NBS-LRR	M	Va
glimmer.VV78X016247.6_1	CL33_218	13	NBS-LRR	M	Va
glimmer.VV78X063659.14_1	CL33_219	13	NBS-LRR	M	Va
glimmer.VV78X028186.55_1	CL33_220	13	NBS-LRR	M	Va
glimmer.VV78X030048.70_5	CL33_221	13	NBS-LRR	M	Va
fgenesh.VV78X102000.9_2	CL33_222	13	NBS-tr	M	Va
fgenesh.VV78X122207.10_1	CL34_223	13	NBS-LRR	M	Va
fgenesh.VV78X122207.10_5	CL34_224	13	CC-NBS-LRR	M	Va
fgenesh.VV78X101622.7_1	CL34_225	13	NBS-LRR	unclassified	Va
fgenesh.VV79X001828.2_1	CL34_226	13	NBS-LRR	unclassified	Va
twinscan.VV78X005257.11_11	CL34_227	13	CC-NBS	I	Va
fgenesh.VV78X109122.3_1	CL34_228	13	NBS-LRR	I	Va
glimmer.VV78X260050.2_1	CL34_229	13	CC-NBS-LRR	I	Va
glimmer.VV78X143647.5_1	CL34_230*	13	CC-NBS	I	Va
fgenesh.VV78X260050.2_4	CL34_231	13	CC-NBS-LRR	I	Va
glimmer.VV78X219975.6_1	CL34_232	13	CC-NBS-LRR	I	Va
fgenesh.VV78X171202.65_1	CL35_233	13	CC-NBS-LRR	I	Va
glimmer.VV78X180769.5_1	CL35_234	13	CC-NBS-LRR	I	Va
glimmer.VV78X220144.38_2	CL35_235	13	CC-NBS-LRR	I	Va
glimmer.VV78X239778.7_2	CL35_236	13	CC-NBS-LRR	I	Va
glimmer.VV78X045618.4_2	CL35_237*	13	NBS-LRR	I	Va
fgenesh.VV78X014944.5_1	CL35_238	13	CC-NBS-LRR	I	Va
fgenesh.VV78X125776.11_1	CL35_239	13	NBS-LRR	K	Va
fgenesh.VV78X075005.9_1	CL35_240	13	CC-NBS-LRR	K	Va
fgenesh.VV78X254710.11_2	CL35_241	13	NBS-LRR	K	Va
fgenesh.VV78X220013.6_1	CL35_242	13	NBS-LRR	unclassified	Va
fgenesh.VV78X137751.6_2	CL36_243	13	CC-NBS-LRR	M	Va
glimmer.VV78X162720.7_3	CL36_244	13	NBS-LRR	M	Va
fgenesh.VV78X170959.11_1	CL36_245	13	NBS-LRR	M	Va
glimmer.VV78X048242.8_2	CL36_246	13	CC-NBS	M	Va
fgenesh.VV78X278970.4_1	CL36_247	13	CC-NBS-LRR	M	Va
fgenesh.VV78X272865.9_2	R248	14	NBS-LRR	gamma	na
fgenesh.VV78X275396.4_1	R249	14	NBS-LRR	gamma	na
glimmer.VV78X244192.9_3	CL37_250	15	CC-NBS-LRR	zeta	Vc
fgenesh.VV78X001656.5_1	CL37_251	15	NBS-LRR	epsilon	Vc
glimmer.VV78X206085.4_1	CL37_252	15	NBS-LRR	zeta	Vc
fgenesh.VV78X252551.18_3	CL37_253	15	NBS-LRR	epsilon	Vc
fgenesh.VV78X266102.4_1	CL37_254	15	NBS-LRR	zeta	Vc
fgenesh.VV78X188706.5_1	R255	15	TIR-NBS-LRR	A	Vc
fgenesh.VV78X257140.27_2	R256	15	NBS-tr	G	Vc
glimmer.VV78X037967.1_1	R257	15	NBS-tr	F	Vc
glimmer.VV79X010287.4_1	CL38_258	15	CC-NBS-LRR	C	Vc
glimmer.VV78X061157.4_1	CL38_259	15	NBS-tr	C	Vc
glimmer.VV78X164499.37_1	CL38_260	15	CC-NBS-LRR	C	Vc
glimmer.VV78X177146.3_1	CL39_261	15	NBS-tr	F	Vc
glimmer.VV78X231755.3_1	CL39_262	15	NBS-tr	F	Vc
glimmer.VV78X133772.3_1	CL40_263	15	NBS-tr	F	Vc
glimmer.VV78X133772.82_1	CL40_264	15	NBS-tr	F	Vc
glimmer.VV78X124158.87_3	CL40_265	15	NBS-tr	F	Vc
glimmer.VV78X133772.82_2	CL40_266	15	NBS-tr	F	Vc
glimmer.VV78X164561.3_1	CL40_267	15	NBS-tr	G	Vc
glimmer.VV78X119090.4_1	CL40_268*	15	NBS-tr	F	Vc
glimmer.VV78X201148.2_1	CL40_269	15	NBS-tr	F	Vc
glimmer.VV78X088068.4_1	CL40_270	15	NBS-tr	F	Vc
twinscan.VV78X257821.3_2	CL40_271*	15	NBS-tr	F	Vc
fgenesh.VV78X063016.8_2	CL40_272	15	NBS-LRR	F	Vc
glimmer.VV78X008434.12_1	R273	16	NBS-tr	F	na
fgenesh.VV78X139345.7_1	R274	16	NBS-tr	F	na
glimmer.VV78X094289.10_1	R275	16	NBS-LRR	I	na
fgenesh.VV78X147582.13_1	R276	16	NBS-LRR	epsilon	na
twinscan.VV78X032553.5_1	R277	16	NBS-LRR	epsilon	na
glimmer.VV78X125117.2_2	R278	16	NBS-LRR	I	na
glimmer.VV78X232181.3_1	CL41_279*	17	CC-NBS	epsilon	na
twinscan.VV78X225772.4_1	CL41_280	17	CC-NBS-LRR	epsilon	na
glimmer.VV78X066587.5_1	R281	17	CC-NBS	C	na
fgenesh.VV78X018809.13_6	R282	18	NBS-tr	M	Va
glimmer.VV78X265499.17_1	R283	18	NBS-LRR	gamma	Va
fgenesh.VV78X176303.5_1	R284	18	TIR-NBS-LRR	A	Va
fgenesh.VV78X021786.6_1	CL42_285	18	NBS-LRR	A	Va
fgenesh.VV78X264840.8_1	CL42_286	18	NBS-tr	A	Va
fgenesh.VV78X264840.8_2	CL42_287	18	TIR-NBS-LRR	A	Va
fgenesh.VV78X256369.13_1	CL42_288	18	TIR-NBS	A	Va
fgenesh.VV78X184721.3_1	CL43_289	18	TIR-NBS-LRR	A	Va
fgenesh.VV78X003499.5_1	CL43_290	18	TIR-NBS-LRR	A	Va
fgenesh.VV78X129992.3_2	CL43_291	18	NBS-LRR	M	Va
fgenesh.VV78X178454.22_1	CL43_292	18	NBS-LRR	A	Va
fgenesh.VV78X023046.6_1	CL43_293	18	TIR-NBS-LRR	A	Va
fgenesh.VV78X277454.5_1	CL43_294	18	TIR-NBS	A	Va
fgenesh.VV78X261731.23_1	CL43_295	18	NBS-LRR	A	Va
fgenesh.VV78X104210.12_2	CL43_296	18	CC-NBS-LRR	I	Va
fgenesh.VV78X028112.5_1	R297	18	TIR-NBS-LRR	A	Va
fgenesh.VV78X048927.11_1	CL44_298	18	TIR-NBS-LRR	A	Va
fgenesh.VV78X174559.10_5	CL44_299	18	TIR-NBS-LRR	A	Va
glimmer.VV78X194983.10_1	CL44_300	18	NBS-LRR	A	Va
twinscan.VV78X015370.3_2	CL44_301	18	NBS-LRR	I	Va
glimmer.VV78X057586.2_1	CL44_302	18	NBS-LRR	I	Va
twinscan.VV78X122625.4_1	CL44_303	18	NBS-LRR	I	Va
glimmer.VV78X208093.11_1	CL44_304	18	NBS-LRR	I	Va
fgenesh.VV78X265299.22_1	CL45_305	18	NBS-LRR	A	Va
fgenesh.VV78X114808.15_1	CL45_306	18	TIR-NBS-LRR	A	Va
fgenesh.VV78X265299.22_3	CL45_307	18	NBS-LRR	A	Va
fgenesh.VV78X073612.6_1	CL45_308	18	TIR-NBS-LRR	A	Va
fgenesh.VV78X068727.3_1	CL45_309	18	TIR-NBS-LRR	A	Va
fgenesh.VV78X044248.8_2	CL45_310	18	NBS-LRR	A	Va
fgenesh.VV78X066756.7_1	CL45_311	18	TIR-NBS	A	Va
fgenesh.VV78X069950.2_1	CL45_312	18	TIR-NBS-LRR	A	Va
fgenesh.VV78X267541.3_1	R313	18	NBS-LRR	unclassified	Va
fgenesh.VV78X210150.5_1	CL46_314	18	TIR-NBS-LRR	A	Va
fgenesh.VV78X006783.10_1	CL46_315	18	NBS-LRR	A	Va
fgenesh.VV78X155079.8_1	R316	18	NBS-LRR	A	Va
glimmer.VV78X250953.6_1	CL47_317	19	CC-NBS-LRR	delta	Vc
glimmer.VV78X046778.11_2	CL47_318	19	CC-NBS-LRR	gamma	Vc
twinscan.VV78X060942.14_1	CL47_319	19	CC-NBS-LRR	delta	Vc
glimmer.VV78X270426.4_1	CL47_320	19	NBS-LRR	delta	Vc
glimmer.VV78X071330.12_1	R321	19	TIR-NBS	A	Vc
glimmer.VV78X253606.15_1	R322	19	NBS-LRR	gamma	Vc
fgenesh.VV78X063746.5_1	R323	19	NBS-tr	A	Vc
glimmer.VV78X238210.3_1	CL48_324	19	NBS-tr	E	Vc
fgenesh.VV78X155754.10_1	CL48_325	19	NBS-tr	E	Vc
fgenesh.VV78X006102.3_1	CL49_326	19	CC-NBS-LRR	C	Vc
fgenesh.VV78X004844.6_2	CL49_327	19	NBS-LRR	K	Vc
fgenesh.VV78X121386.4_1	CL49_328	19	NBS-tr	L	Vc
fgenesh.VV78X245461.4_1	CL50_329*	19	NBS-LRR	epsilon	Vc
fgenesh.VV78X083420.6_1	CL50_330	19	NBS-LRR	L	Vc
fgenesh.VV78X201665.71_2	CL50_331	19	CC-NBS-LRR	L	Vc
twinscan.VV78X124492.8_1	CL50_332	19	NBS-tr	L	Vc
glimmer.VV78X082759.10_1	CL51_333	19	CC-NBS	C	Vc
glimmer.VV78X147990.12_1	CL51_334	19	CC-NBS-LRR	C	Vc
fgenesh.VV78X168060.4_1	CL51_335	19	CC-NBS	C	Vc
fgenesh.VV78X168060.4_2	CL51_336	19	CC-NBS-LRR	C	Vc
fgenesh.VV78X185952.15_1	CL51_337	19	CC-NBS	C	Vc
glimmer.VV78X220407.12_10	CL52_338	19	CC-NBS-LRR	C	Vc
twinscan.VV78X162558.4_2	CL52_339	19	CC-NBS	C	Vc
glimmer.VV78X244202.4_2	CL52_340	19	CC-NBS-LRR	C	Vc
fgenesh.VV78X114707.11_1	CL52_341	19	CC-NBS-LRR	C	Vc
glimmer.VV78X081415.3_1	CL52_342	19	CC-NBS	C	Vc
fgenesh.VV78X240337.13_1	CL52_343	19	NBS-LRR	L	Vc
fgenesh.VV78X047414.5_1	CL52_344	19	NBS-LRR	L	Vc
fgenesh.VV78X088033.7_1	R345	19	NBS-tr	L	Vc
fgenesh.VV78X082108.2_2	R346	19	NBS-LRR	I	Vc
fgenesh.VV78X101720.16_1	np_347	#N/A	TIR-NBS-LRR	A	#N/A
fgenesh.VV78X227408.7_2	np_348	#N/A	TIR-NBS-LRR	unclassified	#N/A
fgenesh.VV78X266640.9_1	np_349	#N/A	TIR-NBS-LRR	A	#N/A
glimmer.VV78X114712.7_2	np_350	#N/A	TIR-NBS	A	#N/A
fgenesh.VV78X025573.23_1	np_351	#N/A	NBS-LRR	unclassified	#N/A
twinscan.VV78X229214.4_1	np_352	#N/A	NBS-LRR	gamma	#N/A
fgenesh.VV78X044023.16_1	np_353	#N/A	NBS-LRR	A	#N/A
glimmer.VV78X217269.9_1	np_354	#N/A	NBS-LRR	gamma	#N/A
glimmer.VV78X180694.3_1	np_355	#N/A	NBS-LRR	M	#N/A
glimmer.VV78X098582.7_3	np_356	#N/A	NBS-LRR	gamma	#N/A
fgenesh.VV78X204179.33_1	np_357	#N/A	NBS-LRR	M	#N/A
glimmer.VV78X075632.16_1	np_358	#N/A	NBS-LRR	C	#N/A
twinscan.VV78X256927.6_1	np_359	#N/A	NBS-LRR	gamma	#N/A
glimmer.VV78X028454.18_1	np_360	#N/A	NBS-LRR	gamma	#N/A
glimmer.VV78X098582.7_4	np_361	#N/A	NBS-LRR	gamma	#N/A
fgenesh.VV78X115183.9_2	np_362	#N/A	NBS-LRR	F	#N/A
glimmer.VV78X055182.6_1	np_363	#N/A	NBS-LRR	M	#N/A
glimmer.VV78X095816.3_2	np_364	#N/A	NBS-tr	M	#N/A
fgenesh.VV78X251334.16_2	np_365	#N/A	NBS-tr	gamma	#N/A
glimmer.VV78X245937.7_1	np_366	#N/A	NBS-tr	F	#N/A
glimmer.VV78X027638.3_1	np_367	#N/A	NBS-tr	M	#N/A
twinscan.VV78X080924.2_1	np_368	#N/A	NBS-tr	epsilon	#N/A
glimmer.VV78X194033.5_1	np_369	#N/A	NBS-tr	F	#N/A
twinscan.VV78X126582.1_1	np_370	#N/A	NBS-tr	I	#N/A
glimmer.VV78X111641.5_2	np_371	#N/A	CC-NBS-LRR	I	#N/A
glimmer.VV78X258158.4_2	np_372	#N/A	CC-NBS-LRR	gamma	#N/A
glimmer.VV78X005739.5_2	np_373	#N/A	CC-NBS-LRR	gamma	#N/A
glimmer.VV78X093536.13_1	np_374	#N/A	CC-NBS-LRR	C	#N/A
glimmer.VV78X131006.2_1	np_375	#N/A	CC-NBS-LRR	gamma	#N/A
glimmer.VV78X072670.4_1	np_376	#N/A	CC-NBS-LRR	C	#N/A
glimmer.VV78X099331.4_1	np_377	#N/A	CC-NBS-LRR	gamma	#N/A
glimmer.VV78X218576.14_1	np_378	#N/A	CC-NBS-LRR	C	#N/A
glimmer.VV78X267550.21_1	np_379	#N/A	CC-NBS-LRR	C	#N/A
fgenesh.VV78X254968.11_2	np_380	#N/A	CC-NBS-LRR	M	#N/A
fgenesh.VV78X021896.11_1	np_381	#N/A	CC-NBS-LRR	M	#N/A
glimmer.VV78X146180.7_2	np_382	#N/A	CC-NBS-LRR	I	#N/A
glimmer.VV78X174621.5_1	np_383	#N/A	CC-NBS-LRR	gamma	#N/A
fgenesh.VV78X098582.7_1	np_384	#N/A	CC-NBS-LRR	gamma	#N/A
glimmer.VV78X269005.15_1	np_385	#N/A	CC-NBS-LRR	C	#N/A
twinscan.VV78X006949.3_1	np_386	#N/A	CC-NBS	J	#N/A
fgenesh.VV78X116426.6_2	np_387	#N/A	CC-NBS	C	#N/A
fgenesh.VV78X244687.9_1	np_388	#N/A	CC-NBS	gamma	#N/A
fgenesh.VV78X161317.7_1	np_389	#N/A	CC-NBS	C	#N/A
fgenesh.VV78X202688.2_1	np_390	#N/A	CC-NBS	C	#N/A
glimmer.VV78X261596.20_1	np_391	#N/A	CC-NBS	J	#N/A
